# Supplementary material for: Diagnostic Value of Neutrophil-to-Lymphocyte, Platelet-to-Lymphocyte, and Monocyte-to-Lymphocyte Ratios for the Assessment of Rheumatoid Arthritis in Patients with Undifferentiated Inflammatory Arthritis
Source: Diagnostics (Basel). 2022 Jul 13;12(7):1702. doi: 10.3390/diagnostics12071702 (PMC9317908; doi:10.3390/diagnostics12071702)
Supplement: Supplementary file 1 [file diagnostics-12-01702-s001.zip]

Archive with 1 entries (1 files):
- diagnostics-1767448-supplementary.pdf
